# Supplementary material for: The use of digital PCR to improve the application of quantitative molecular diagnostic methods for tuberculosis
Source: BMC Infect Dis. 2016 Aug 3;16:366. doi: 10.1186/s12879-016-1696-7 (PMC4971652; doi:10.1186/s12879-016-1696-7)
Supplement: Additional file 3: — The dMIQE checklist for this study. (XLSX 18 kb) [file 12879_2016_1696_MOESM3_ESM.xlsx]

## Sheet: dMIQE
Additional File 3:
dMIQE checklist for authors, reviewers and editors.
All essential information (E) must be submitted with the manuscript. Desirable information (D) should be submitted if possible.
ITEM TO CHECK	IMPORTANCE	CHECKLIST
EXPERIMENTAL DESIGN		TB CONTROL PLASMID	H37Rv GENOMIC DNA	BCG/ASM	VIRCELL TOTAL MTB CONTROL
Definition of experimental and control groups	E	Materials & Methods, Additional File 2, Section 5.1
Number within each group	E	Materials & Methods, Additional File 2, Section 2
Assay carried out by core lab or investigator's lab?	D	Investigator's lab
Power analysis	D	N/D
SAMPLE
Description	E	Materials & Methods, Additional File 2, Section 5.1
Volume/mass of sample processed	D	Materials & Methods
Microdissection or macrodissection	E	N/A
Processing procedure	E	Materials & Methods
If frozen - how and how quickly?	E	N/A
If fixed - with what, how quickly?	E	N/A
Sample storage conditions and duration (especially for FFPE samples)	E	Materials & Methods (Short term stability performed)
NUCLEIC ACID EXTRACTION
Nucleic acid quantification	E	UV Spectrophotometry (Eurofins)	Qubit dsDNA BR Assay	Not determined prior to dPCR
DNA or RNA quantification	E	DNA
Quality/Integrity, method/instrument, e.g. RNA integrity	E	Agilent BioAnalyzer DNA 12000 Assay	Available upon request
Template structural information	E	Agilent BioAnalyzer DNA 12000 Assay	N/A
Template modification (digestion, sonication, preamplification etc)	E	Materials & Methods, Supplementary Method 1	None
Template treatment	E	Materials and Methods
Inhibition dilutions or spike	E	Previously assessed in Devonshire et al 2015 Analytical Chemistry
DNA contamination assessment of RNA samples	E	N/A
Details of DNase treatment where performed	E	N/A
Manufacturer of reagents used and catalogue number	D	Materials & Methods/Additional Files 1-2
Storage conditions (Nucleic acid): temperature, concentration, duration, buffer)	E	Materials & Methods
REVERSE TRANSCRIPTION (if necessary)
cDNA priming method and concentration	E	N/A
One or two-step protocol	E	N/A
Amount of RNA used per reaction	E	N/A
Detailed reaction components and conditions	E	N/A
RT efficiency	D	N/A
Estimated copies measured with and without addition of RT	D	N/A
Manufacturer of reagents and catalogue numbers	D	N/A
Reaction volume	D	N/A
Storage conditions of cDNA	D	N/A
dPCR TARGET INFORMATION		N/A
Sequence accession number	E	Additional File 1, Table S1
Location of amplicon	D	Available on request
Amplicon length	E	Additional File 1, Table S1
In silico specificity screen (BLAST, etc)	E	NCBI PrimerBlast
Pseudogenes, retropseudogenes or other homologs?	D	N/D
Sequence alignment	D	Available on request
Secondary structure analysis of amplicon and GC content	D	Available on request
Location of each primer by exon or intron (if applicable)	E	N/A (bacterial DNA)
What splice variants are targeted?	E	N/A (bacterial DNA)
dPCR OLIGONUCLEOTIDES
Primer sequences	E	Additional File 1, Table S1
RTPrimerDB Identification Number	D	N/A
Probe sequences	D	Additional File 1, Table S1
Location and identity of any modifications	E	Additional File 1, Table S1
Manufacturer of oligonucleotides	D	Additional File 1, Table S1
Purification method	D	Additional File 1, Table S1
dPCR PROTOCOL		Supplementary Information 2, Table S1
Complete reaction conditions	E	Materials & Methods, Additional File 2, Section 5.3 & 5.4
Reaction volume and amount of cDNA/DNA	E	Materials & Methods, Additional File 2, Section 5.3 & 5.4
Primer, (probe), Mg++ and dNTP concentrations	E	Materials & Methods, Additional File 2, Section 5.3 & 5.4
Polymerase identity and concentration	E	Additional File 2, Section 5.3 & 5.4
Buffer/kit identity and manufacturer	E	Additional File 2, Section 5.3 & 5.4
Exact chemical constitution of the buffer	D	Proprietary
Additives (SYBR Green I, DMSO, etc.)	E	Additional File 2, Section 5.3 & 5.4. No additional additives used.
Plates/tubes catalogue number and manufacturer	D	Additional File 2
Complete thermocycling parameters	E	Additional File 2, Section 5.3 & 5.4
Reaction setup (manual/robotic)	D	Manual
Gravimetric or volumetric dilutions (manual/robotic)	D	Gravimetric dilution, described in Additional File 2, Section 6.4
Total PCR volume prepared	D	Materials & Methods, Additional File 2, Section 5.3 & 5.4
Partition number	E	Additional File 1 Table S3
Individual partition volume	E	Additional File 1 Table S3
Total volume of the partitions measured (effective reaction size)	E	Additional File 1 Table S3
Partition volume variance/SD	D	N/D
Comprehensive details and appropriate use of controls	E	Materials & Methods, Additional File 2, Section 5.3 & 5.4
Manufacturer of dPCR instrument	E	Materials & Methods, Additional File 2, Section 5.3 & 5.4
dPCR VALIDATION
Optimisation data for the assay	D	As reported in Devonshire, Honeyborne et al. 2015: Figures S4A, S4C and S5A (qPCR efficiency data for each mastermix Table S2)
Specificity (when measuring rare mutations, pathogen sequences etc)	E	As reported in Devonshire, Honeyborne et al. 2015: Supplementary Data Section 1
Limit of detection of calibration control	D	N/A
If multiplexing, comparison with singleplex assays	E	N/A
DATA ANALYSIS
Mean copies per partition (λ or equivalent)	E	Additional File 1 Table S3
dPCR analysis program (source, version)	E	Available upon request
Outlier identification and disposition	E	Grubb's test (alpha = 0.05). 1 of 9 measurement results excluded from Lab 2 dataset for Plasmid material (Figure 2A). No other statistical outliers identified (Figures 1and 2)
Results of NTCs	E	Available upon request
Examples of positive(s) and negative experimental results as supplemental data	E	see Devonshire et al 2015 Analytical Chemistry; further examples available upon request
Where appropriate, justification of number and choice of reference genes	E	N/A
Where appropriate, description of normalization method	E	N/A
Number and concordance of biological replicates	D	No biological replication.
Number and stage (RT or qPCR) of technical replicates	E	Materials & Methods, Additional File 2, Section 5.3 & 5.4
Repeatability (intra-assay variation)	E	Figure 1/Figure 2
Reproducibility (inter-assay/user/lab etc variation)	D	Figure 2
Experimental variance or CI d	E	Table 1 (measurement uncertainty values)
Statistical methods for analysis	E	Materials & Methods, Supplementary methods
Data submission using RDML (Real-time PCR Data Markup Language)	D	Available on request
* Assessing the absence of DNA using a no RT assay (or where RT has been inactivated) is essential when first extracting RNA. Once the sample has been validated as DNA-free, inclusion of a no-RT control is desirable, but no longer essential.
** Disclosure of the primer and probe sequence is highly desirable and strongly encouraged. However, since not all commercial pre-designed assay vendors provide this information when it is not available assay context sequences must be submitted (Bustin et al. Clin Chem. 2011 Jun;57(6):919-21.)
*** When single dPCR experiments are performed, the variation due to counting error alone should be calculated from the binomial (or suitable equivalent) distribution.
